# Supplementary material for: Identification of Promising Amaranth (Amaranthus spp.) Genotypes Through Multivariate Analysis of Quantitative and Qualitative Descriptors in Boyacá
Source: Plants (Basel). 2026 May 27;15(11):1648. doi: 10.3390/plants15111648 (PMC13259516; doi:10.3390/plants15111648)
Supplement: Supplementary file 1 [file plants-15-01648-s001.zip]

Archive with 1 entries (1 files):
- plants-4306546-supplementary.pdf
